# Supplementary material for: Development and Application of InDel Markers Linked to Fruit-Shape and Peel-Colour Genes in Wax Gourd
Source: Genes (Basel). 2022 Aug 31;13(9):1567. doi: 10.3390/genes13091567 (PMC9498789; doi:10.3390/genes13091567)
Supplement: Supplementary file 1 [file genes-13-01567-s001.zip]

Archive with 1 entries (1 files):
- genes-1867755-supplementary.pdf
